# Supplementary material for: Unexpectedly Simultaneous Increase in Wavelength and Output Power of Yellow LEDs Based on Staggered Quantum Wells by TMIn Flux Modulation
Source: Nanomaterials (Basel). 2022 Sep 27;12(19):3378. doi: 10.3390/nano12193378 (PMC9565747; doi:10.3390/nano12193378)
Supplement: Supplementary file 1 [file nanomaterials-12-03378-s001.zip]

Archive with 1 entries (1 files):
- nanomaterials-1861669-SM.pdf
